# Supplementary material for: Coordinating Environmental Genomics and Geochemistry Reveals Metabolic Transitions in a Hot Spring Ecosystem
Source: PLoS One. 2012 Jun 4;7(6):e38108. doi: 10.1371/journal.pone.0038108 (PMC3367023; doi:10.1371/journal.pone.0038108)
Supplement: Table S1 — Geochemical data measurements from BP. Data from 2005 unless otherwise indicated. (XLS) [file pone.0038108.s004.xls]

## Sheet: Final
Supplemental Table 1. Geochemical data measurements from BP. Data from 2005 unless otherwise indicated.
Sample	Distance	pH	Temp	Temp Range	Temp Range	δ18O	δD	DOC	DIC	D.O.	Br	Ca	CaCO3	Cl	Fe+2	K	Na	NH3	NH4+	NO2-	NO3-	S-2	SiO2	SO4	Li	Be	B	Mg	Al	P	Ti	V	Cr	Mn	Fe	Co	Ni	Cu	Zn	Ga	Ge	As	Rb	Y	Mo	Sn	Sb	Cs	Ba
	m		oC	oC (diurnal)	oC (typical)	(vs VSMOW)		ppm C	ppm C	mg/L	µM	µM	mM	mM	nM	µM	mM	µM		nM	µM	µM	mM	µM	µM	nM	µM	µM	µM	µM	nM	nM	nM	nM	nM	nM	nM	nM	nM	nM	nM	µM	µM	nM	nM	nM	nM	nM	nM
Site 1	0	7.35	92.1	no data	no data	-17.1431	-143.709	0.416	81.967	0.173	6.81818	1.99601	2.78449	6.1134	bdl	257.814	12.9056	bdl	bdl	282.547	49.9843	4.77141	4.5801	209.741	288.143	221.921	215.78	2.72372	19.1983	3.06711	bdl	3.14086	0.673127	47.326	204.129	bdl	9.37073	1.02288	510.781	111.728	405.109	11.7857	0.889224	bdl	206.744	2.19021	254.605	585.379	14.5638
Site 2	6	7.678	78.6	74-86*	79 - 84*	-16.8738	-145.416	0.522	80.675	0.776	6.97587	1.99601	2.87741	6.28535	179.061	264.464	13.2266	bdl	bdl	304.282	49.9843	2.02707	6.33592	203.327	296.787	221.921	240.718	2.56737	19.5912	2.79591	bdl	4.12238	0.480805	54.607	311.566	bdl	115.856	1.96708	611.714	138.261	542.35	12.3356	1.23087	bdl	261.309	2.61141	280.887	630.524	11.651
Site 3	11	7.933	67.5	61-74*	65-70*	-16.6209	-144.52	0.528	80.062	0.9	6.88576	1.77133	2.85743	6.48352	179.061	279.682	13.6559	bdl	bdl	456.423	35.7031	0.311857	6.65213	198.106	315.516	bdl	261.141	11.0841	15.2549	bdl	33.5213	5.3002	6.73127	47.326	121.761	1.18779	23.0009	3.93416	bdl	147.225	557.086	14.8876	1.17237	0.506153	277.83	4.08559	233.251	615.475	16.0202
Site 4	14	7.995	66.2	56-68*	60-66*	-16.4385	-138.999	0.395	78.788	1.6	7.55782	2.24551	2.91737	6.5249	bdl	282.751	13.7571	1.11049	bdl	412.954	42.8437	0.467785	5.79836	201.053	317.678	310.69	307.909	2.50977	29.1237	3.64179	4.49039	5.39835	4.03876	58.2474	293.659	4.32693	122.671	11.0156	324.209	142.636	528.371	15.8299	1.5187	0.168718	266.156	3.45379	356.448	794.55	13.1074
Site 5	22	8.257	56.1	60-64**	58-66**	-16.3328	-141.949	0.531	78.745	2.8	7.6911	2.24551	2.97732	6.59759	179.061	283.902	13.823	bdl	bdl	478.157	42.8437	0.2183	5.80335	189.396	319.839	233.017	257.765	bdl	19.0538	1.56584	16.2907	4.02422	0.961611	43.6856	114.599	bdl	2.81122	35.1714	117.755	126.285	477.276	13.4354	0.673938	0.224957	244.215	2.65353	293.207	668.144	5.82551
* Temperature range for 2009
** Temperature range for 2008
[truncated: 5 more columns]
